# Supplementary material for: The Crohn’s disease associated SNP rs6651252 impacts MYC gene expression in human colonic epithelial cells
Source: PLoS One. 2019 Feb 22;14(2):e0212850. doi: 10.1371/journal.pone.0212850 (PMC6386311; doi:10.1371/journal.pone.0212850)
Supplement: S1 Table — (XLSX) [file pone.0212850.s003.xlsx]

## Sheet: Sheet1
	S1 Table: Primer sequences
	Construction of rs6651252 luciferase constructs
	555 bp rs6651252 fragment	Forward	5’-GGGGTACCCCAACAGTGATTCCTTTCTCAAGCG-3’
		Reverse	5’-CTAGCTAGCTAGGCAATATACGGGAAACAGAAGTG-3’
	site-directed mutagenesis for C variant	Forward	5’- CTGCTCACATTTCAAAGGGCCCACTTTTCCTCCTA-3’
		Reverse	5’- TAGGAGGAAAAGTGGGCCCTTTGAAATGTGAGCAG-3’
	2.7-kb rs6651252 fragment	Forward	5’-GGGGTACCCCTTGCACAGAGCAGAACATTTTAGCCAT-3’
		Reverse	5’-CTAGCTAGCTAGGAAGCTTTGAGCTTGAAACCCTGA-3’
	CRISPR/Cas9 deletion of rs6651252 enhancer
	DNA encoding upstream guide RNA	Forward	5’-CACCGTAGGCTGAGTTACCTATGCT-3’
		Reverse	5’-AAACAGCATAGGTAACTCAGCCTAC-3’
	DNA encoding downstream guide RNA	Forward	5’-CACCGAGCATTTTGAGCTTGCCGAC-3’
		Reverse	5’-AAACGTCGGCAAGCTCAAAATGCTC-3’
	PCR analysis of clonal cell lines	Forward	5’-CCCAATTCACTTTCATCCTTGATG-3’
		Reverse	5’-GTGTCCCAGGTAGAGGGAATAG-3’
	Probes for DNA binding assay
	"T" containing probe	Forward	5’-(biotin)-AAAGTGGGCTCTTTGAAATGTGAGCAG-3’
		Reverse	5-'CTGCTCACATTTCAAAGAGCCCACTTT-3'
	"C" containing probe	Forward	5’-(biotin)-AAAGTGGGCCCTTTGAAATGTGAGCAG-3’
		Reverse	5'-CTGCTCACATTTCAAAGGGCCCACTTT-3’
	mutant TBE	Forward	5’-(biotin)-AAAGTGGGCTCGCTGATATGTGAGCAG-3’
		Reverse	5'-CTGCTCACATATCAGCGAGCCCACTTT-3’
	Chromatin Immunoprecipitation/qPCR
	rs6651252	Forward	5'-TCTGTGCCCAATGTCACCTGGA
		Reverse	5'-GCTGTGCAACTATTAGCTGATCCCAC
	TUBULIN control	Forward	5'-AGAGAGGTGGTGACTCCGCTC
		Reverse	5'-ACAACGAGGCGCTCTACGACATCT
	RT-qPCR gene expression analysis
	MYC	Forward	5'-AACTTGACCCTCTTGGCAGCA
		Reverse	5'-GCAAACCTCCTCACAGCCCAC
	TUBULIN	Forward	5'-GTGTCTAAACCCCCGGAGCCATCT
		Reverse	5'-TGGGGAGGACGAGGCCATAAATAC
	GAPDH	Forward	5'-CAAGGGGTCTACATGGCAACTGTG
		Reverse	5'-CCAGCAAGAGCACAAGAGGAAGAG
	Chromosome conformation capture
	MYC (anchor primer)	Forward	5’-TCCAGAACTATGTAGCCCAACA-3’
		Reverse	5’-CAAGCCTCTGAGAAGCCCT-3’
	MYC (internal control segment)	Forward	5’-CAAAGGGGGTGAAAGGGTGCTC-3’
		Reverse	5’-AAGGGGTCTTGGTGCGGAAACCT-3’
	TUBULIN (negative control)	Reverse	5’-GGTGGTGTGGGTGGTCAGGATAGA-3’
	CRISPR/dCas9 tiling rs6651252 locus
	set 1	Forward	5'-CACCGACCTAGCATCCTGTAAAAGC
		Reverse	5'-AAACGCTTTTACAGGATGCTAGGT
	set 2	Forward	5'-CACCGAGCTATAGCTACCTCTGTA
		Reverse	5'-AAACTACAGAGGTAGCTATAGCTC
	set 3	Forward	5'-CACCGAAAGTGAACAGGTCACGCGC
		Reverse	5'-AAACGCGCGTGACCTGTTCACTTTC
	set 4	Forward	5'-CACCGAGCATTTTGAGCTTGCCGAC
		Reverse	5'-AAACGTCGGCAAGCTCAAAATGCTC
	set 5	Forward	5'-CACCGAATAGCCTATGCAATATAC
		Reverse	5'-AAACGTATATTGCATAGGCTATTC
	set 6	Forward	5'-CACCGCCACTAAATGGTTGTAGAGC
		Reverse	5'-AAACGCTCTACAACCATTTAGTGGC
	set 7	Forward	5'-CACCGCAATCGTCTTTGCCCTTGAA
		Reverse	5'-AAACTTCAAGGGCAAAGACGATTGC
	set 8	Forward	5'-CACCGTAGAAAACTCGGCATACAGC
		Reverse	5'-AAACGCTGTATGCCGAGTTTTCTAC
